# Supplementary material for: Automated EEG-Based Brainwave Analysis for the Detection of Postoperative Delirium Does Not Result in a Shorter Length of Stay in Geriatric Hip Fracture Patients: A Multicentre Randomized Controlled Trial
Source: J Clin Med. 2024 Nov 20;13(22):6987. doi: 10.3390/jcm13226987 (PMC11595407; doi:10.3390/jcm13226987)
Supplement: Supplementary file 1 [file jcm-13-06987-s001.zip]

Archive with 1 entries (1 files):
- jcm-3274243-supplementary.pdf
